# Supplementary material for: Evaluating the potential impact and cost-effectiveness of dapivirine vaginal ring pre-exposure prophylaxis for HIV prevention
Source: PLoS One. 2019 Jun 26;14(6):e0218710. doi: 10.1371/journal.pone.0218710 (PMC6594614; doi:10.1371/journal.pone.0218710)
Supplement: S1 Table — (XLSX) [file pone.0218710.s001.xlsx]

## Sheet: S1
	Supplementary Table 1: Dapivirine Ring and Oral PrEP Scenarios
						PrEP Scaleup Pattern
			Oral PrEP coverage pattern				Ring coverage pattern
			FSW	Med >21	Med ≤ 21		FSW	Med >21	Med ≤ 21
		R1	Moderate	Moderate	Moderate		NoScaleup	NoScaleup	NoScaleup
		R2	Moderate	Moderate	Moderate		Moderate	Moderate	Moderate
		R3	Moderate	Moderate	Moderate		Low	Low	Low
		R4	Moderate	Moderate	Moderate		High	High	High
		R5	Moderate	Moderate	Moderate		Moderate	Low	Low
		R6	Moderate	Moderate	Moderate		Moderate	Moderate	Low
		R7	Moderate	Moderate	Moderate		Moderate	Moderate	NoScaleup
	ART Scaleup Scenarios
	A. 90-90-90 by 2020: Country achieves 90-90-90 targets by 2020—81% of PLHIV on ART, 90% of ART patients are virally suppressed.
	B. Continue Current Coverage: ART and viral suppression coverages remain at current levels
	C. 90-90-90 by 2030: Country achieves 90-90-90 ART targets by 2030
	D. 90-90-90 by 2020 women: Country achieves 90-90-90 ART among women only
	Scenarios	PrEP Scaleup Pattern							ART Scaleup Scenario				Ring Effectiveness			Oral PrEP
		R1	R2	R3	R4	R5	R6	R7	A	B	C	D	FSW	Med >21	Med ≤ 21	Effectiveness
	1a. Oral PrEP only	●							●							0.711
	1b. Oral PrEP only	●								●						0.711
	1c. Oral PrEP only	●									●					0.711
	1d. Oral PrEP only	●										●				0.711
	How does ART scale-up affect the impact and cost-effectiveness of the dapivirine ring?
	2a. Oral + Ring (moderate)		●						●				0.495	0.495	0.495	0.711
	2b. Oral + Ring (moderate coverage)		●							●			0.495	0.495	0.495	0.711
	2c. Oral + Ring (moderate coverage)		●								●		0.495	0.495	0.495	0.711
	2d. Oral + Ring (moderate coverage)		●									●	0.495	0.495	0.495	0.711
	How will different scenarios for coverage of oral PrEP and the dapivirine ring affect impact and cost-effectiveness of the HIV prevention program?
	3. Oral + Ring (low coverage)			●					●				0.495	0.495	0.495	0.711
	4. Oral +Ring (high coverage)				●				●				0.495	0.495	0.495	0.711
	5. Moderate Oral PrEP + higher ring coverage in FSW					●			●				0.495	0.495	0.495	0.711
	6. Moderate Oral PrEP + lower ring coverage in younger women						●		●				0.495	0.495	0.495	0.711
	7. Moderate Oral PrEP + no ring coverage in younger women							●	●				0.495	0.495	0.495	0.711
	How will different scenarios for effectiveness of the dapivirine ring affect impact and cost-effectiveness?
	8. Ambitious effectiveness		●						●				0.8463	0.8463	0.8463	0.711
	9. High Effectiveness		●						●				0.6975	0.6975	0.6975	0.711
	10. Low Effectiveness		●						●				0.3	0.3	0.3	0.711
	11. Higher adherence in FSW		●						●				0.7	0.495	0.495	0.711
	12. Lower adherence in younger women		●						●				0.5	0.495	0.3	0.711
	13. Higher adherence in FSW + lower adherence in younger women		●						●				0.7	0.495	0.3	0.711
	Bookend scenarios
	14. Highest ring impact				●					●			0.85	0.85	0.85	0.711
	15. Lowest ring impact			●					●				0.3	0.3	0.3	0.711
