# Supplementary material for: Evaluating the potential impact and cost-effectiveness of dapivirine vaginal ring pre-exposure prophylaxis for HIV prevention
Source: PLoS One. 2019 Jun 26;14(6):e0218710. doi: 10.1371/journal.pone.0218710 (PMC6594614; doi:10.1371/journal.pone.0218710)
Supplement: S2 Table — (XLSX) [file pone.0218710.s002.xlsx]

## Sheet: S2
Supplementary table 2. Impact and cost-effectiveness of the dapivirine ring 2018-2035
	Kenya				Uganda				South Africa				Zimbabwe
	Infections averted by ring	% infections averted by ring	Total cost (USD millions)	Cost per infection averted	Infections averted by ring	% infections averted by ring	Total cost (USD millions)	Cost per infection averted	Infections averted by ring	% infections averted by ring	Total cost (USD millions)	Cost per infection averted	Infections averted by ring	% infections averted by ring	Total cost (USD millions)	Cost per infection averted
How does ART scale-up affect the impact and cost-effectiveness of the Dapivirine ring?
2a. Oral + Ring (moderate) (90-90-90 by 2020)	3123	0.0071311	1566.32	501544	3070	0.00468654	286.616	93360.4	17335	0.0075	1266.39	73054.2	2283	0.00580554	381.892	167277
2b. Oral + Ring (moderate) (current ART coverage)	10329	0.0128085	1547.82	149852	8587	0.00735611	272.82	31771.3	51256	0.0108014	1158.03	22593.1	7798	0.0098901	368.859	47301.7
2c. Oral + Ring (moderate) (90-90-90 by 2030)	5953	0.00946971	1555.76	261341	5722	0.00609733	279.054	48768.7	31201	0.00885753	1209.28	38757.8	4190	0.00715707	374.977	89493.4
2d. Oral + Ring (moderate) (90-90-90 by 2020 women only)	4983	0.00872553	1559.68	313000	5076	0.00600548	282.03	55561.5	32503	0.00955406	1215.13	37385.1	4555	0.00818503	376.257	82603.1
How will different scenarios for coverage of the dapivirine ring affect impact and cost-effectiveness of the HIV prevention program?
3. Oral + Ring (low coverage)	1563	0.00356897	783.078	501010	1537	0.00234632	143.261	93208.4	8679	0.0038	632.811	72912.9	1143	0.00290658	190.896	167013
4. Oral + Ring (high coverage)	6272	0.0143	3131.3	499247	6138	0.0094	573.8	93480.8	34582	0.015	2536	73334	4543	0.0116	764.2	168206
5. Moderate Oral PrEP + higher ring coverage in FSW	2238	0.00511028	818.286	365633	2313	0.00353094	166.804	72115.7	9793	0.0043	650.748	66450.3	1458	0.00370761	200.649	137619
6. Moderate Oral PrEP + lower ring coverage in younger women	2884	0.00658536	1433.04	496893	2754	0.00420415	246.889	89647.5	14277	0.0062	1105.14	77406.9	2113	0.00537324	348.094	164739
7. Moderate Oral PrEP + no ring coverage in younger women	2650	0.00605104	1299.76	490476	2442	0.00372786	207.167	84834.8	11217	0.0049	943.955	84154	1949	0.0049562	314.298	161261
How will different scenarios for effectiveness of the dapivirine ring affect impact and cost-effectiveness?
8. Ambitious Effectiveness	5351	0.0122	1564.3	292337	5132	0.0078	283.3	55205.4	29581	0.013	1252.4	42338	3891	0.0099	380.4	97757
9. High Effectiveness	4393	0.010031	1565.16	356285	4323	0.00659932	284.609	65835.9	24399	0.0106	1258.32	51572.7	3209	0.00816031	381.015	118733
10. Low Effectiveness	1895	0.00432707	1567.44	827146	1863	0.00284398	288.549	154884	10517	0.0045559	1274.18	121154	1386	0.00352452	382.739	276147
11. Higher adherence in FSW	3674	0.00838926	1565.83	426193	3703	0.00565286	285.626	77133.6	18240	0.00790087	1265.32	69370.6	2539	0.00645653	381.66	150319
12. Lower adherence in younger women	2614	0.00596884	1566.8	599386	2719	0.00415072	287.189	105623	13,04	0.00597961	1270.4	92031.3	1764	0.00448575	382.389	216774
13. Higher adherence in FSW + lower adherence in younger women	3163	0.00722243	1566.3	495196	3353	0.00511856	286.198	85355.9	14712	0.0063725	1269.33	86278.2	2022	0.00514183	382.156	188999
What is the range of potential impact and cost-effectiveness of the dapivirine ring in the most extreme scenarios?
14. Highest ring impact	35118	0.0435	3089.4	87971.4	18150	0.0155483	532.5	18135.5	175955	0.0371	2269.6	12899	26170	0.0332	733	28010.1
15. Lowest ring impact	947	0.00216239	783.672	827531	930	0.0014197	144.246	155104	5264	0.00227969	636.856	120983	693	0.00176226	191.339	276103
