# Supplementary material for: Evaluating the potential impact and cost-effectiveness of dapivirine vaginal ring pre-exposure prophylaxis for HIV prevention
Source: PLoS One. 2019 Jun 26;14(6):e0218710. doi: 10.1371/journal.pone.0218710 (PMC6594614; doi:10.1371/journal.pone.0218710)
Supplement: S3 Table — (XLSX) [file pone.0218710.s003.xlsx]

## Sheet: Sheet1
	Supplementary Table 3: Person-years of PrEP in each scenario (2018-2035)
		Kenya		Uganda		South Africa		Zimbabwe
		Oral PrEP	Ring	Oral PrEP	Ring	Oral PrEP	Ring	Oral PrEP	Ring
	2a - Base scenario	1.10792e+07	7.31008e+06	2.52795e+06	1.72281e+06	1.05918e+07	6.94389e+06	3.01873e+06	2.01144e+06
	2c - Intermediate scenario 1	1.10221e+07	7.27035e+06	2.49084e+06	1.69586e+06	1.02586e+07	6.70383e+06	2.97912e+06	1.98337e+06
	2d - Intermediate scenario 2	1.10432e+07	7.28477e+06	2.5059e+06	1.70651e+06	1.0315e+07	6.73683e+06	2.99029e+06	1.9905e+06
	2b - Low ART scenario	1.09805e+07	7.23863e+06	2.46518e+06	1.67573e+06	9.99379e+06	6.49424e+06	2.94921e+06	1.95953e+06
	3 - Low ring coverage	1.10801e+07	3.65466e+06	2.52853e+06	861132	1.05961e+07	3.46992e+06	3.01928e+06	1005465
	4 - High ring coverage	1.10792e+07	1.10817e+07	2.52795e+06	2.52969e+06	1.05918e+07	1.06047e+07	3.01873e+06	3.02036e+06
	5 - Ring coverage lower in med-risk	1.10804e+07	3.8218e+06	2.52891e+06	1.00768e+06	1.05968e+07	3.5744e+06	3.01942e+06	1.05815e+06
	6 - Lower ring coverage in ≤ 21	1.10808e+07	6.68817e+06	2.52903e+06	1.48506e+06	1.05989e+07	6.0542e+06	3.01974e+06	1.8336e+06
	7 - No ring coverage in ≤ 21	1.10806e+07	6.06629e+06	2.52895e+06	1.24733e+06	1.05975e+07	5.16489e+06	3.01966e+06	1.65577e+06
	8 - Ambitious effectiveness	1.1082e+07	7.31116e+06	2.52989e+06	1.72354e+06	1.06065e+07	6.94964e+06	3.02059e+06	2.01215e+06
	9 - High Effectiveness	1.10815e+07	7.3107e+06	2.52958e+06	1.72325e+06	1.0604e+07	6.94721e+06	3.02026e+06	2.01185e+06
	10 - Low Effectiveness	1.10802e+07	7.30949e+06	2.52865e+06	1.72238e+06	1.05918e+07	6.94069e+06	3.01873e+06	2.01104e+06
	11 - Higher adherence in FSW	1.10812e+07	7.31037e+06	2.52942e+06	1.7231e+06	1.0601e+07	6.94441e+06	3.01994e+06	2.01155e+06
	12 - Lower adherence in ≤ 21	1.10806e+07	7.30985e+06	2.52902e+06	1.72272e+06	1.05987e+07	6.94229e+06	3.01957e+06	2.0112e+06
	13 - High adherence FSW + low adherence ≤ 21	1.10809e+07	7.31014e+06	2.52933e+06	1.72302e+06	1.05993e+07	6.94281e+06	3.01969e+06	2.01131e+06
	14 - Highest ring impact	1.09964e+07	1.44891e+07	2.47471e+06	3.36528e+06	1.00728e+07	1.30951e+07	2.96038e+06	3.93375e+06
	15 - Lowest ring impact	1.10797e+07	3.65451e+06	2.5283e+06	861025	1.05944e+07	3.46912e+06	3.01906e+06	1.00536e+06
